# Supplementary material for: The therapeutic and biomarker significance of ferroptosis in chronic myeloid leukemia
Source: Front Immunol. 2024 Jul 4;15:1402669. doi: 10.3389/fimmu.2024.1402669 (PMC11254662; doi:10.3389/fimmu.2024.1402669)
Supplement: Supplementary file 1 [file Table_1.xlsx]

## Sheet: Table S1
Table S1. Model genes and coefficients
Gene	Coef
SLC38A1	-1.32134
ACSL6	-0.698309
SLC11A2	-0.629734
AKR1C3	-0.482692
HMOX1	-0.448162

## Sheet: Table S2
Table S2. Clustering result
ID	Cluster
GSM331377	C1
GSM331378	C1
GSM331379	C2
GSM331380	C2
GSM331381	C1
GSM331382	C1
GSM331383	C1
GSM331384	C1
GSM331385	C1
GSM331386	C1
GSM331387	C1
GSM331388	C1
GSM331389	C1
GSM331390	C1
GSM331391	C2
GSM331392	C1
GSM331393	C1
GSM331394	C1
GSM331395	C1
GSM331396	C1
GSM331397	C1
GSM331398	C2
GSM331399	C2
GSM331400	C1
GSM331401	C2
GSM331402	C1
GSM331403	C2
GSM331404	C2
GSM331405	C1
GSM331406	C1
GSM331407	C2
GSM331408	C1
GSM331409	C1
GSM331410	C2
GSM331411	C1
GSM331412	C1
GSM331413	C2
GSM331414	C1
GSM331415	C1
GSM331416	C2
GSM331417	C1
GSM331418	C1
GSM331419	C1
GSM331420	C2
GSM331421	C1
GSM331422	C2
GSM331423	C2
GSM331424	C1
GSM331425	C1
GSM331426	C2
GSM331427	C1
GSM331428	C1
GSM331429	C1
GSM331430	C1
GSM331431	C1
GSM331432	C1
GSM331433	C1
GSM331434	C1
GSM331435	C1
GSM331436	C2
GSM331437	C2
GSM331438	C2
GSM331439	C1
GSM331440	C1
GSM331441	C1
GSM331442	C1
GSM331443	C1
GSM331444	C2
GSM331445	C2
GSM331446	C1
GSM331447	C1
GSM331448	C1
GSM331449	C2
GSM331450	C2
GSM331451	C1
GSM331452	C1
